# Supplementary material for: Advanced Cardiac Imaging for Risk Prediction of Pacing-Induced Cardiomyopathy: A Narrative Literature Review
Source: J Clin Med. 2026 Feb 9;15(4):1358. doi: 10.3390/jcm15041358 (PMC12942639; doi:10.3390/jcm15041358)
Supplement: Supplementary file 1 [file jcm-15-01358-s001.zip]

Archive with 1 entries (1 files):
- jcm-4099520-supplementary.pdf
